# Supplementary material for: New data on freshwater psammic Gastrotricha from Brazil
Source: Zookeys. 2010 Oct 7;(60):1–12. doi: 10.3897/zookeys.60.495 (PMC3088348; doi:10.3897/zookeys.60.495)
Supplement: XML Treatment for Aspidiophorus pleustonicus [file zookeys.60.495-treatment1.xml]

<!DOCTYPE tp:taxon-treatment
  PUBLIC "-//TaxonX//DTD Taxonomic Treatment Publishing DTD v0 20100105//EN" "tax-treatment-NSO.dtd">
<tp:taxon-treatment xmlns:tp="http://www.plazi.org/taxpub"><tp:treatment-meta><mixed-citation publication-type="journal"><person-group><name><surname>Garraffoni</surname><given-names>André R. S.</given-names></name><name><surname>Araujo</surname><given-names>Thiago Q.</given-names></name><name><surname>Lourenço</surname><given-names>Anete P.</given-names></name><name><surname>Balsamo</surname><given-names>Maria</given-names></name></person-group><article-title>New data on freshwater psammic Gastrotricha from Brazil</article-title><source>Zookeys</source><day>7</day><month>10</month><year>2010</year><volume>2010</volume><issue>60</issue><fpage>1</fpage><lpage>12</lpage><pub-id pub-id-type="doi">10.3897/zookeys.60.495</pub-id></mixed-citation></tp:treatment-meta><tp:nomenclature><tp:taxon-name>
                        <tp:taxon-name-part taxon-name-part-type="genus">Aspidiophorus</tp:taxon-name-part>
                        <tp:taxon-name-part taxon-name-part-type="species">pleustonicus</tp:taxon-name-part>
                    </tp:taxon-name><tp:taxon-authority>Kisielewski, 1991</tp:taxon-authority><tp:taxon-status xmlns:xlink="http://www.w3.org/1999/xlink" xlink:type="simple">cf.</tp:taxon-status><xref ref-type="fig" rid="F1">Fig. 1</xref><xref ref-type="table" rid="T1">Table 1</xref><tp:nomenclature-citation-list><tp:nomenclature-citation><tp:taxon-name>Aspidiophorus pleustonicus</tp:taxon-name><comment> – <xref ref-type="bibr" rid="B19">Kisielewski (1991: 79, Figs 85–86, Tab. 36)</xref>; <xref ref-type="bibr" rid="B4">Balsamo et al. (2009: 08, appendix 1)</xref>.</comment></tp:nomenclature-citation></tp:nomenclature-citation-list></tp:nomenclature><tp:treatment-sec sec-type="Material"><title>Material.</title><p>Soberbo: 2 specimens, Água limpa: 2 specimens, Preto River: 2 specimens, Gouveia: 2 specimens.</p></tp:treatment-sec><tp:treatment-sec sec-type="Description"><title>Description.</title><p>The description is based on a single adult specimen, 212.5 μm in total length. Head with oval edge and body long and wide. Body medium-sized, with head and neck weakly defined, but trunk and caudal base clearly distinct. Head with slightly five lobes and two pairs of ciliary tufts. Hypostomion weakly developed as a fine transverse furrow appearing as a thin line. Pharynx 56.25 μm in length from the posterior edge of the mouth to the pharyngo-intestinal junction, that lies at U26. Alternating columns of pedunculated, unkeeled, elongate scales along the body.</p><!--PageBreak--><fig id="F1" position="float" orientation="portrait"><label>Figures 1–9.</label><caption><p>Freshwater psammic Gastrotricha from Brazil. <bold>1</bold> <tp:taxon-name>Aspidiophorus cf. pleustonicus</tp:taxon-name>: ventral view <bold>2</bold> <tp:taxon-name>Ichthydium cf. chaetiferum</tp:taxon-name> <bold>3</bold> <tp:taxon-name>Chaetonotus acanthocephalus</tp:taxon-name>: dorsal view <bold>4</bold> <tp:taxon-name>Chaetonotus heideri</tp:taxon-name>: dorsal view <bold>5</bold> <tp:taxon-name>Chaetonotus heideri</tp:taxon-name>: close-up of the dorsal scales <bold>6</bold> <tp:taxon-name>Chaetonotus</tp:taxon-name> sp. ventral view <bold>7</bold> <tp:taxon-name>Chaetonotus cf. succinctus</tp:taxon-name>: lateral view <bold>8</bold> <tp:taxon-name>Chaetonotus cf. succinctus</tp:taxon-name>: dorsal view <bold>9</bold> <tp:taxon-name>Redudasys</tp:taxon-name> sp.: dorso-lateral view.</p></caption><graphic xmlns:xlink="http://www.w3.org/1999/xlink" xlink:href="ZooKeys-060-001-g001.jpg" position="float" orientation="portrait" xlink:type="simple"/></fig><table-wrap id="T1" position="float" orientation="portrait"><label>Table 1.</label><caption><p>Morphometrical features of <tp:taxon-name>Aspidiophorus cf. pleustonicus</tp:taxon-name>. N= number of specimens measured.</p></caption><table><tbody><tr><th rowspan="1" colspan="1">Features</th><th rowspan="1" colspan="1">Range </th><th rowspan="1" colspan="1">N</th><th rowspan="1" colspan="1">Literature data from Brazil</th></tr><tr><td rowspan="1" colspan="1">Body length</td><td rowspan="1" colspan="1">212.5–275 µm</td><td rowspan="1" colspan="1">6</td><td rowspan="1" colspan="1">191–208 µm</td></tr><tr><td rowspan="1" colspan="1">Length of adhesive tube</td><td rowspan="1" colspan="1">31.25–37.5 µm</td><td rowspan="1" colspan="1">6</td><td rowspan="1" colspan="1">9.5–11.5 µm</td></tr><tr><td rowspan="1" colspan="1">Pharynx length</td><td rowspan="1" colspan="1">56.25–93.75 µm</td><td rowspan="1" colspan="1">6</td><td rowspan="1" colspan="1">22.6–27.2 µm</td></tr><tr><td rowspan="1" colspan="1">Diameter of mouth ring</td><td rowspan="1" colspan="1">11.25–18.75 µm</td><td rowspan="1" colspan="1">6</td><td rowspan="1" colspan="1">5 µm</td></tr><tr><td rowspan="1" colspan="1">Cephalion length</td><td rowspan="1" colspan="1">25.97 µm</td><td rowspan="1" colspan="1">6</td><td rowspan="1" colspan="1">-</td></tr><tr><td rowspan="1" colspan="1">Cephalion width</td><td rowspan="1" colspan="1">19.48 µm</td><td rowspan="1" colspan="1">1</td><td rowspan="1" colspan="1">16 µm</td></tr></tbody></table></table-wrap></tp:treatment-sec><tp:treatment-sec sec-type="Remarks"><title>Remarks.</title><p>The genus <tp:taxon-name>Aspidiophorus</tp:taxon-name> counts 30 species in the world with 9 marine species and 21 freshwater (<xref ref-type="bibr" rid="B4">Balsamo et al. 2009</xref>) and in Brazil there are five freshwater species (<xref ref-type="bibr" rid="B19">Kisielewski 1991</xref>) and three marine (<xref ref-type="bibr" rid="B24">Todaro and Rocha 2004</xref>, <xref ref-type="bibr" rid="B25">2005</xref>). Our specimens resemble <tp:taxon-name>Aspidiophorus pleustonicus</tp:taxon-name> Kisielewski, 1991 due to the long body, five-lobed head and shape of pedunculated scales. However, they can be distinguished from <tp:taxon-name>Aspidiophorus pleustonicus</tp:taxon-name>, from the size of the mouth, larger than in the original description (<xref ref-type="table" rid="T1">Table 1</xref>), and the absence of the cuticular rods internal to the pharynx.</p></tp:treatment-sec><tp:treatment-sec sec-type="Distribution"><title>Distribution.</title><p>Brazil: Diamantina, Gouveia (Minas Gerais State); São Paulo (São Paulo State).</p><!--PageBreak--></tp:treatment-sec><ref-list><ref id="B19"><mixed-citation xmlns:xlink="http://www.w3.org/1999/xlink" xlink:type="simple"><person-group><name name-style="western"><surname>Kisielewski</surname><given-names>J</given-names></name></person-group>(<year>1991</year>)<article-title> Inland-water Gastrotricha from Brazil.</article-title><source>Annales Zoologici</source><volume>43</volume>:<fpage>1</fpage>-<lpage>168</lpage>.</mixed-citation></ref><ref id="B4"><mixed-citation xmlns:xlink="http://www.w3.org/1999/xlink" xlink:type="simple"><person-group><name name-style="western"><surname>Balsamo</surname><given-names>M</given-names></name><name name-style="western"><surname>d’Hondt</surname><given-names>JL</given-names></name><name name-style="western"><surname>Pierboni</surname><given-names>L</given-names></name><name name-style="western"><surname>Grilli</surname><given-names>P</given-names></name></person-group>(<year>2009</year>) <article-title>Taxonomic and nomenclatural notes on freshwater Gastrotricha</article-title>. <source>Zootaxa</source><volume>2158</volume>: <fpage>1</fpage>–<lpage>19</lpage>.</mixed-citation></ref><ref id="B24"><mixed-citation xmlns:xlink="http://www.w3.org/1999/xlink" xlink:type="simple"><person-group><name name-style="western"><surname>Todaro</surname><given-names>MA</given-names></name><name name-style="western"><surname>Rocha</surname><given-names>CEF</given-names></name></person-group>(<year>2004</year>)<article-title> Diversity and distribution of marine Gastrotricha along the northern beaches of the state of São Paulo (Brazil), with description of a new species of Macrodasys (Macrodasyida, Macrodasyidae).</article-title><source>Journal of Natural History</source><volume>38</volume>:<fpage>1605</fpage>-<lpage>1634</lpage>.</mixed-citation></ref><ref id="B25"><mixed-citation xmlns:xlink="http://www.w3.org/1999/xlink" xlink:type="simple"><person-group><name name-style="western"><surname>Todaro</surname><given-names>MA</given-names></name><name name-style="western"><surname>Rocha</surname><given-names>CEF</given-names></name></person-group>(<year>2005</year>)<article-title> Further data on marine gastrotrichs from the State of São Paulo and the first records from the State of Rio de Janeiro (Brazil).</article-title><source>Meiofauna Marina</source><volume>14</volume>:<fpage>27</fpage>-<lpage>31</lpage>.</mixed-citation></ref></ref-list></tp:taxon-treatment>
