# Supplementary material for: New data on freshwater psammic Gastrotricha from Brazil
Source: Zookeys. 2010 Oct 7;(60):1–12. doi: 10.3897/zookeys.60.495 (PMC3088348; doi:10.3897/zookeys.60.495)
Supplement: XML Treatment for Ichthydium chaetiferum [file zookeys.60.495-treatment2.xml]

<!DOCTYPE tp:taxon-treatment
  PUBLIC "-//TaxonX//DTD Taxonomic Treatment Publishing DTD v0 20100105//EN" "tax-treatment-NSO.dtd">
<tp:taxon-treatment xmlns:tp="http://www.plazi.org/taxpub"><tp:treatment-meta><mixed-citation publication-type="journal"><person-group><name><surname>Garraffoni</surname><given-names>André R. S.</given-names></name><name><surname>Araujo</surname><given-names>Thiago Q.</given-names></name><name><surname>Lourenço</surname><given-names>Anete P.</given-names></name><name><surname>Balsamo</surname><given-names>Maria</given-names></name></person-group><article-title>New data on freshwater psammic Gastrotricha from Brazil</article-title><source>Zookeys</source><day>7</day><month>10</month><year>2010</year><volume>2010</volume><issue>60</issue><fpage>1</fpage><lpage>12</lpage><pub-id pub-id-type="doi">10.3897/zookeys.60.495</pub-id></mixed-citation></tp:treatment-meta><tp:nomenclature><tp:taxon-name>
                        <tp:taxon-name-part taxon-name-part-type="genus">Ichthydium</tp:taxon-name-part>
                        <tp:taxon-name-part taxon-name-part-type="species">chaetiferum</tp:taxon-name-part>
                    </tp:taxon-name><tp:taxon-authority>(Müller, 1786)</tp:taxon-authority><tp:taxon-status xmlns:xlink="http://www.w3.org/1999/xlink" xlink:type="simple">cf.</tp:taxon-status><xref ref-type="fig" rid="F1">Fig. 2</xref><xref ref-type="table" rid="T2">Table 2</xref><tp:nomenclature-citation-list><tp:nomenclature-citation><tp:taxon-name>Ichthydium chaetiferum</tp:taxon-name><comment> – <xref ref-type="bibr" rid="B19">Kisielewski (1991: 81, Figs 87–89, Tab. 37)</xref>; <xref ref-type="bibr" rid="B11">Hummon (2007: 10)</xref>; <xref ref-type="bibr" rid="B4">Balsamo et al. (2009: 14, Appendix 1)</xref>; <xref ref-type="bibr" rid="B14">Kånneby et al. (2009: 35)</xref>.</comment></tp:nomenclature-citation></tp:nomenclature-citation-list></tp:nomenclature><tp:treatment-sec sec-type="Material"><title>Material.</title><p>Água limpa: 1 specimen.</p></tp:treatment-sec><tp:treatment-sec sec-type="Description"><title>Description.</title><p>The description is based on a single adult specimen, 108.49 μm in total length. Head with five lobes and two pair of ciliary tufts, with a pair of large “ocellar” granules. Pharynx 28.30 μm in length from the posterior edge of the mouth to the pharyngo-intestinal junction, that is at U26. 8 Spines present on the ventrolateral body side.</p><table-wrap id="T2" position="float" orientation="portrait"><label>Table 2.</label><caption><p>Morphometrical features of <tp:taxon-name>Ichthydium cf. chaetiferum</tp:taxon-name>. N= number of specimens measured.</p></caption><table><tbody><tr><th rowspan="1" colspan="1">Features</th><th rowspan="1" colspan="1">Measures </th><th rowspan="1" colspan="1">N</th><th rowspan="1" colspan="1">Literature data from Brazil</th></tr><tr><td rowspan="1" colspan="1">Body length</td><td rowspan="1" colspan="1">108.49 µm</td><td rowspan="1" colspan="1">1</td><td rowspan="1" colspan="1">107–117 µm</td></tr><tr><td rowspan="1" colspan="1">Length of adhesive tube</td><td rowspan="1" colspan="1">16.98 µm</td><td rowspan="1" colspan="1">1</td><td rowspan="1" colspan="1">12.5–14 µm</td></tr><tr><td rowspan="1" colspan="1">Pharynx length</td><td rowspan="1" colspan="1">28.30 µm</td><td rowspan="1" colspan="1">1</td><td rowspan="1" colspan="1">25–29 µm</td></tr><tr><td rowspan="1" colspan="1">Diameter of mouth ring</td><td rowspan="1" colspan="1">4.01 µm</td><td rowspan="1" colspan="1">1</td><td rowspan="1" colspan="1">3 µm</td></tr><tr><td rowspan="1" colspan="1">Cephalion length</td><td rowspan="1" colspan="1">4.8 µm</td><td rowspan="1" colspan="1">1</td><td rowspan="1" colspan="1">8.5–9 µm</td></tr><tr><td rowspan="1" colspan="1">Cephalion width</td><td rowspan="1" colspan="1">9.6 µm</td><td rowspan="1" colspan="1">1</td><td rowspan="1" colspan="1">11 µm</td></tr></tbody></table></table-wrap></tp:treatment-sec><tp:treatment-sec sec-type="Remarks"><title>Remarks.</title><p>The specimens collected in the present study resemble those described in <xref ref-type="bibr" rid="B19">Kisielewski (1991)</xref> due to the presence of a bulbous pharynx and “ocellar” granules. However, they can be distinguished from those in <xref ref-type="bibr" rid="B19">Kisielewski (1991)</xref> for the absence of the dorsal cephalic sensorial bristle and the number of spines in the ventrolateral body side (8 against 12).</p></tp:treatment-sec><tp:treatment-sec sec-type="Distribution"><title>Distribution.</title><p>Brazil: Diamantina (Minas Gerais State), Juréia Ecological Reserve (São Paulo State).</p></tp:treatment-sec><tp:treatment-sec><!--Section generated to contain objects referenced in tp:taxon-treatment.--><fig id="F1" position="float" orientation="portrait"><label>Figures 1–9.</label><caption><p>Freshwater psammic Gastrotricha from Brazil. <bold>1</bold> <tp:taxon-name>Aspidiophorus cf. pleustonicus</tp:taxon-name>: ventral view <bold>2</bold> <tp:taxon-name>Ichthydium cf. chaetiferum</tp:taxon-name> <bold>3</bold> <tp:taxon-name>Chaetonotus acanthocephalus</tp:taxon-name>: dorsal view <bold>4</bold> <tp:taxon-name>Chaetonotus heideri</tp:taxon-name>: dorsal view <bold>5</bold> <tp:taxon-name>Chaetonotus heideri</tp:taxon-name>: close-up of the dorsal scales <bold>6</bold> <tp:taxon-name>Chaetonotus</tp:taxon-name> sp. ventral view <bold>7</bold> <tp:taxon-name>Chaetonotus cf. succinctus</tp:taxon-name>: lateral view <bold>8</bold> <tp:taxon-name>Chaetonotus cf. succinctus</tp:taxon-name>: dorsal view <bold>9</bold> <tp:taxon-name>Redudasys</tp:taxon-name> sp.: dorso-lateral view.</p></caption><graphic xmlns:xlink="http://www.w3.org/1999/xlink" xlink:href="ZooKeys-060-001-g001.jpg" position="float" orientation="portrait" xlink:type="simple"/></fig></tp:treatment-sec><ref-list><ref id="B19"><mixed-citation xmlns:xlink="http://www.w3.org/1999/xlink" xlink:type="simple"><person-group><name name-style="western"><surname>Kisielewski</surname><given-names>J</given-names></name></person-group>(<year>1991</year>)<article-title> Inland-water Gastrotricha from Brazil.</article-title><source>Annales Zoologici</source><volume>43</volume>:<fpage>1</fpage>-<lpage>168</lpage>.</mixed-citation></ref><ref id="B11"><mixed-citation xmlns:xlink="http://www.w3.org/1999/xlink" xlink:type="simple"><person-group><name name-style="western"><surname>Hummon</surname><given-names>WD</given-names></name></person-group>(<year>2007</year>) <source>Synopsis of the described Chaetonotida of the world</source>. <ext-link ext-link-type="uri" xlink:href="http://hummo-nas.biosci.ohiou.edu/" xlink:type="simple">http://hummo-nas.biosci.ohiou.edu/</ext-link> [accessed 25.VI.2010]</mixed-citation></ref><ref id="B4"><mixed-citation xmlns:xlink="http://www.w3.org/1999/xlink" xlink:type="simple"><person-group><name name-style="western"><surname>Balsamo</surname><given-names>M</given-names></name><name name-style="western"><surname>d’Hondt</surname><given-names>JL</given-names></name><name name-style="western"><surname>Pierboni</surname><given-names>L</given-names></name><name name-style="western"><surname>Grilli</surname><given-names>P</given-names></name></person-group>(<year>2009</year>) <article-title>Taxonomic and nomenclatural notes on freshwater Gastrotricha</article-title>. <source>Zootaxa</source><volume>2158</volume>: <fpage>1</fpage>–<lpage>19</lpage>.</mixed-citation></ref><ref id="B14"><mixed-citation xmlns:xlink="http://www.w3.org/1999/xlink" xlink:type="simple"><person-group><name name-style="western"><surname>Kånneby</surname><given-names>T</given-names></name><name name-style="western"><surname>Todaro</surname><given-names>MA</given-names></name><name name-style="western"><surname>Jondelius</surname><given-names>U</given-names></name></person-group>(<year>2009</year>) <article-title>One new species and records of Ichthydium Ehrenberg, 1830 (Gastrotricha: Chaetonotida) from Sweden with a key to the genus</article-title>. <source>Zootaxa</source><volume>2278</volume>: <fpage>26</fpage>–<lpage>46</lpage>.</mixed-citation></ref></ref-list></tp:taxon-treatment>
