# Supplementary material for: New data on freshwater psammic Gastrotricha from Brazil
Source: Zookeys. 2010 Oct 7;(60):1–12. doi: 10.3897/zookeys.60.495 (PMC3088348; doi:10.3897/zookeys.60.495)
Supplement: XML Treatment for Chaetonotus (Primochaetus) acanthocephalus [file zookeys.60.495-treatment3.xml]

<!DOCTYPE tp:taxon-treatment
  PUBLIC "-//TaxonX//DTD Taxonomic Treatment Publishing DTD v0 20100105//EN" "tax-treatment-NSO.dtd">
<tp:taxon-treatment xmlns:tp="http://www.plazi.org/taxpub"><tp:treatment-meta><mixed-citation publication-type="journal"><person-group><name><surname>Garraffoni</surname><given-names>André R. S.</given-names></name><name><surname>Araujo</surname><given-names>Thiago Q.</given-names></name><name><surname>Lourenço</surname><given-names>Anete P.</given-names></name><name><surname>Balsamo</surname><given-names>Maria</given-names></name></person-group><article-title>New data on freshwater psammic Gastrotricha from Brazil</article-title><source>Zookeys</source><day>7</day><month>10</month><year>2010</year><volume>2010</volume><issue>60</issue><fpage>1</fpage><lpage>12</lpage><pub-id pub-id-type="doi">10.3897/zookeys.60.495</pub-id></mixed-citation></tp:treatment-meta><tp:nomenclature><tp:taxon-name>
                        <tp:taxon-name-part taxon-name-part-type="genus">Chaetonotus</tp:taxon-name-part>
                        (<tp:taxon-name-part taxon-name-part-type="subgenus">Primochaetus</tp:taxon-name-part>)
                        <tp:taxon-name-part taxon-name-part-type="species">acanthocephalus</tp:taxon-name-part>
                    </tp:taxon-name><tp:taxon-authority>Valkanov, 1937</tp:taxon-authority><xref ref-type="fig" rid="F1">Fig. 3</xref><xref ref-type="table" rid="T3">Table 3</xref><tp:nomenclature-citation-list><tp:nomenclature-citation><tp:taxon-name>Chaetonotus acanthocephalus</tp:taxon-name><comment> – <xref ref-type="bibr" rid="B19">Kisielewski (1981; 1991:54, Figs 65–68, Tab. 22)</xref>; <xref ref-type="bibr" rid="B11">Hummon (2007: 5)</xref>; <xref ref-type="bibr" rid="B4">Balsamo et al. (2009: 12, Appendix 1)</xref>.</comment></tp:nomenclature-citation></tp:nomenclature-citation-list></tp:nomenclature><tp:treatment-sec sec-type="Material"><title>Material.</title><p>Água Limpa: 2 specimens, Soberbo: 1 specimens, Preto River: 5 specimens.</p></tp:treatment-sec><tp:treatment-sec sec-type="Description"><title>Description.</title><p>The description is based on an adult specimen, 236 μm in total length. Head with three lobes and a one pair of ciliary tufts. Five peculiar cephalic scales with long spines present on the head. Two ventral plates at the sides of the hypostomion. Pharynx 65 μm in length from the posterior edge of the mouth to the pharyngo-intestinal junction that is at U27. The general long-spine distribution pattern shows two pairs of conspicuous lateral neck spines. Two pairs of long lateral spines at the furcal base.</p><table-wrap id="T3" position="float" orientation="portrait"><label>Table 3.</label><caption><p>Morphometrical features of <tp:taxon-name>Chaetonotus acanthocephalus</tp:taxon-name>. N= number of specimens measured.</p></caption><table><tbody><tr><th rowspan="1" colspan="1">Features</th><th rowspan="1" colspan="1">Range</th><th rowspan="1" colspan="1">N</th><th rowspan="1" colspan="1">Literature data from Brazil</th><th rowspan="1" colspan="1">Literature data from Europe</th></tr><tr><td rowspan="1" colspan="1">Body length</td><td rowspan="1" colspan="1">169–236 µm</td><td rowspan="1" colspan="1">2</td><td rowspan="1" colspan="1">123–175 µm</td><td rowspan="1" colspan="1">100–148 µm</td></tr><tr><td rowspan="1" colspan="1">Length of adhesive tube</td><td rowspan="1" colspan="1">27.5–28 µm</td><td rowspan="1" colspan="1">2</td><td rowspan="1" colspan="1">11–17 µm</td><td rowspan="1" colspan="1">14–16 µm</td></tr><tr><td rowspan="1" colspan="1">Pharynx length</td><td rowspan="1" colspan="1">62.5–65 µm</td><td rowspan="1" colspan="1">2</td><td rowspan="1" colspan="1">34–54 µm</td><td rowspan="1" colspan="1">37–49 µm</td></tr><tr><td rowspan="1" colspan="1">Diameter of mouth ring</td><td rowspan="1" colspan="1">8–8.75 µm</td><td rowspan="1" colspan="1">2</td><td rowspan="1" colspan="1">5 µm</td><td rowspan="1" colspan="1">6.5–8 µm</td></tr><tr><td rowspan="1" colspan="1">Cephalion length</td><td rowspan="1" colspan="1">20 µm</td><td rowspan="1" colspan="1">1</td><td rowspan="1" colspan="1">-</td><td rowspan="1" colspan="1">-</td></tr><tr><td rowspan="1" colspan="1">Length of neck scales</td><td rowspan="1" colspan="1">7 µm</td><td rowspan="1" colspan="1">1</td><td rowspan="1" colspan="1">6–7 µm</td><td rowspan="1" colspan="1">4–7 µm</td></tr><tr><td rowspan="1" colspan="1">Length of trunk scales</td><td rowspan="1" colspan="1">10 µm</td><td rowspan="1" colspan="1">1</td><td rowspan="1" colspan="1">5.5–9.5 µm</td><td rowspan="1" colspan="1">5.5–8 µm</td></tr><tr><td rowspan="1" colspan="1">Maximum length of the neck spines</td><td rowspan="1" colspan="1">24–27 µm</td><td rowspan="1" colspan="1">2</td><td rowspan="1" colspan="1">7.5–19.5 µm</td><td rowspan="1" colspan="1">11–15 µm</td></tr><tr><td rowspan="1" colspan="1">Maximum length of the trunk spines</td><td rowspan="1" colspan="1">30–35 µm</td><td rowspan="1" colspan="1">2</td><td rowspan="1" colspan="1">12.5–28 µm</td><td rowspan="1" colspan="1">16.5–22 µm</td></tr><tr><td rowspan="1" colspan="1">Length of terminal spines</td><td rowspan="1" colspan="1">19–31.25 µm</td><td rowspan="1" colspan="1">2</td><td rowspan="1" colspan="1">8–19.5 µm</td><td rowspan="1" colspan="1">-</td></tr><tr><td rowspan="1" colspan="1">Number of scales in a single longitudinal row</td><td rowspan="1" colspan="1">17</td><td rowspan="1" colspan="1">2</td><td rowspan="1" colspan="1">17</td><td rowspan="1" colspan="1">16–18</td></tr></tbody></table></table-wrap></tp:treatment-sec><tp:treatment-sec sec-type="Remarks"><title>Remarks.</title><p><xref ref-type="bibr" rid="B19">Kisielewski (1991)</xref> reported three distinct morphotypes of <tp:taxon-name>Chaetonotus acanthocephalus</tp:taxon-name> in Brazilian inland waters:two of them were collected in São Carlos city and one in Juréia Reserve. Our specimens appear to be close to one of the morphotypes found in São Carlos due to the presence of two pairs of long spines at the furcal base, and the peculiar transversal row of trunk spines (<xref ref-type="bibr" rid="B19">Kisielewski 1991:54, Figs 65–66</xref>). However, the body length, width and the posterior spines of the Diamantina specimens are larger than those observed from São Carlos (<xref ref-type="table" rid="T3">Table 3</xref>).</p></tp:treatment-sec><tp:treatment-sec sec-type="Distribution"><title>Distribution.</title><p>Brazil: Diamantina (Minas Gerais State); São Carlos (São Paulo State), Juréia Reserve (São Paulo State), Corumbá (Mato Grosso do Sul State); Poland: Lake Piaseczno; Germany; Bulgaria.</p></tp:treatment-sec><tp:treatment-sec><!--Section generated to contain objects referenced in tp:taxon-treatment.--><fig id="F1" position="float" orientation="portrait"><label>Figures 1–9.</label><caption><p>Freshwater psammic Gastrotricha from Brazil. <bold>1</bold> <tp:taxon-name>Aspidiophorus cf. pleustonicus</tp:taxon-name>: ventral view <bold>2</bold> <tp:taxon-name>Ichthydium cf. chaetiferum</tp:taxon-name> <bold>3</bold> <tp:taxon-name>Chaetonotus acanthocephalus</tp:taxon-name>: dorsal view <bold>4</bold> <tp:taxon-name>Chaetonotus heideri</tp:taxon-name>: dorsal view <bold>5</bold> <tp:taxon-name>Chaetonotus heideri</tp:taxon-name>: close-up of the dorsal scales <bold>6</bold> <tp:taxon-name>Chaetonotus</tp:taxon-name> sp. ventral view <bold>7</bold> <tp:taxon-name>Chaetonotus cf. succinctus</tp:taxon-name>: lateral view <bold>8</bold> <tp:taxon-name>Chaetonotus cf. succinctus</tp:taxon-name>: dorsal view <bold>9</bold> <tp:taxon-name>Redudasys</tp:taxon-name> sp.: dorso-lateral view.</p></caption><graphic xmlns:xlink="http://www.w3.org/1999/xlink" xlink:href="ZooKeys-060-001-g001.jpg" position="float" orientation="portrait" xlink:type="simple"/></fig></tp:treatment-sec><ref-list><ref id="B19"><mixed-citation xmlns:xlink="http://www.w3.org/1999/xlink" xlink:type="simple"><person-group><name name-style="western"><surname>Kisielewski</surname><given-names>J</given-names></name></person-group>(<year>1991</year>)<article-title> Inland-water Gastrotricha from Brazil.</article-title><source>Annales Zoologici</source><volume>43</volume>:<fpage>1</fpage>-<lpage>168</lpage>.</mixed-citation></ref><ref id="B11"><mixed-citation xmlns:xlink="http://www.w3.org/1999/xlink" xlink:type="simple"><person-group><name name-style="western"><surname>Hummon</surname><given-names>WD</given-names></name></person-group>(<year>2007</year>) <source>Synopsis of the described Chaetonotida of the world</source>. <ext-link ext-link-type="uri" xlink:href="http://hummo-nas.biosci.ohiou.edu/" xlink:type="simple">http://hummo-nas.biosci.ohiou.edu/</ext-link> [accessed 25.VI.2010]</mixed-citation></ref><ref id="B4"><mixed-citation xmlns:xlink="http://www.w3.org/1999/xlink" xlink:type="simple"><person-group><name name-style="western"><surname>Balsamo</surname><given-names>M</given-names></name><name name-style="western"><surname>d’Hondt</surname><given-names>JL</given-names></name><name name-style="western"><surname>Pierboni</surname><given-names>L</given-names></name><name name-style="western"><surname>Grilli</surname><given-names>P</given-names></name></person-group>(<year>2009</year>) <article-title>Taxonomic and nomenclatural notes on freshwater Gastrotricha</article-title>. <source>Zootaxa</source><volume>2158</volume>: <fpage>1</fpage>–<lpage>19</lpage>.</mixed-citation></ref></ref-list></tp:taxon-treatment>
