# Supplementary material for: New data on freshwater psammic Gastrotricha from Brazil
Source: Zookeys. 2010 Oct 7;(60):1–12. doi: 10.3897/zookeys.60.495 (PMC3088348; doi:10.3897/zookeys.60.495)
Supplement: XML Treatment for Chaetonotus (Primochaetus) heideri [file zookeys.60.495-treatment4.xml]

<!DOCTYPE tp:taxon-treatment
  PUBLIC "-//TaxonX//DTD Taxonomic Treatment Publishing DTD v0 20100105//EN" "tax-treatment-NSO.dtd">
<tp:taxon-treatment xmlns:tp="http://www.plazi.org/taxpub"><tp:treatment-meta><mixed-citation publication-type="journal"><person-group><name><surname>Garraffoni</surname><given-names>André R. S.</given-names></name><name><surname>Araujo</surname><given-names>Thiago Q.</given-names></name><name><surname>Lourenço</surname><given-names>Anete P.</given-names></name><name><surname>Balsamo</surname><given-names>Maria</given-names></name></person-group><article-title>New data on freshwater psammic Gastrotricha from Brazil</article-title><source>Zookeys</source><day>7</day><month>10</month><year>2010</year><volume>2010</volume><issue>60</issue><fpage>1</fpage><lpage>12</lpage><pub-id pub-id-type="doi">10.3897/zookeys.60.495</pub-id></mixed-citation></tp:treatment-meta><tp:nomenclature><tp:taxon-name>
                        <tp:taxon-name-part taxon-name-part-type="genus">Chaetonotus</tp:taxon-name-part>
                        (<tp:taxon-name-part taxon-name-part-type="subgenus">Primochaetus</tp:taxon-name-part>)
                        <tp:taxon-name-part taxon-name-part-type="species">heideri</tp:taxon-name-part>
                    </tp:taxon-name><tp:taxon-authority>Brehm, 1917</tp:taxon-authority><xref ref-type="fig" rid="F1">Figs 4–5</xref><xref ref-type="table" rid="T4">Table 4</xref><tp:nomenclature-citation-list><tp:nomenclature-citation><tp:taxon-name>Chaetonotus heideri</tp:taxon-name><comment> – <xref ref-type="bibr" rid="B7">Emberton (1981: 95, Figs 1–2)</xref>; <xref ref-type="bibr" rid="B2">Balsamo (1990: 173)</xref>; <xref ref-type="bibr" rid="B19">Kisielewski (1991: 17, Tab. 3)</xref>; <xref ref-type="bibr" rid="B21">Nesteruk (2004: 444, Tab. 1; 2007: 836, Tab. 1)</xref>; <xref ref-type="bibr" rid="B9">Grilli et al.(2008: 174, Fig. h)</xref>.</comment></tp:nomenclature-citation></tp:nomenclature-citation-list></tp:nomenclature><tp:treatment-sec sec-type="Material"><title>Material.</title><p>Água Limpa: 1 specimen, Soberbo: 2 specimens, Preto River: 2 specimens.</p></tp:treatment-sec><tp:treatment-sec sec-type="Description"><title>Description.</title><p>The description is based on an adult specimen 137.5 μm in total length. Head with three lobes and two pairs of ciliary tufts. Pharynx 41 μm in length from the posterior edge of the mouth to pharyngo-intestinal junction, that is at U29. Anterior scales rounded and posterior ones pentagon-like shaped. Lateral spine denticle located near to the spine end.</p><table-wrap id="T4" position="float" orientation="portrait"><label>Table 4.</label><caption><p>Morphometrical features of <tp:taxon-name>Chaetonotus heideri</tp:taxon-name>. N= number of specimens measured.</p></caption><table><tbody><tr><th rowspan="1" colspan="1">Features</th><th rowspan="1" colspan="1">Range </th><th rowspan="1" colspan="1">N</th><th rowspan="1" colspan="1">Literature data from Brazil</th><th rowspan="1" colspan="1">Literature data from Europe</th></tr><tr><td rowspan="1" colspan="1">Body length</td><td rowspan="1" colspan="1">137.5–137.96 µm</td><td rowspan="1" colspan="1">2</td><td rowspan="1" colspan="1">188–196 µm</td><td rowspan="1" colspan="1">106–220 µm</td></tr><tr><td rowspan="1" colspan="1">Length of adhesive tube</td><td rowspan="1" colspan="1">25–38.8 µm</td><td rowspan="1" colspan="1">2</td><td rowspan="1" colspan="1">22–25 µm</td><td rowspan="1" colspan="1">21–32 µm</td></tr><tr><td rowspan="1" colspan="1">Pharynx length</td><td rowspan="1" colspan="1">41 µm</td><td rowspan="1" colspan="1">2</td><td rowspan="1" colspan="1">48.5–50 µm</td><td rowspan="1" colspan="1">45–56 µm</td></tr><tr><td rowspan="1" colspan="1">Diameter of mouth ring</td><td rowspan="1" colspan="1">7.55–10.62 µm</td><td rowspan="1" colspan="1">2</td><td rowspan="1" colspan="1">10–11.5 µm</td><td rowspan="1" colspan="1">10.5–13 µm</td></tr><tr><td rowspan="1" colspan="1">Length of trunk spines</td><td rowspan="1" colspan="1">37.5–37.96 µm</td><td rowspan="1" colspan="1">2</td><td rowspan="1" colspan="1">22–37 µm</td><td rowspan="1" colspan="1">46–68 µm</td></tr><tr><td rowspan="1" colspan="1">Length of egg</td><td rowspan="1" colspan="1">11 µm</td><td rowspan="1" colspan="1">1</td><td rowspan="1" colspan="1">-</td><td rowspan="1" colspan="1">-</td></tr></tbody></table></table-wrap></tp:treatment-sec><tp:treatment-sec sec-type="Distribution"><title>Distribution.</title><p>Brazil: Diamantina (Minas Gerais State), Juréia Ecological Reserve and São Carlos (São Paulo State), Benevides (Pará State); USA: Ohio; Germany; England; Italy; Poland; Romania; Russia; Czech Republic; Switzerland; France: Gironde.</p></tp:treatment-sec><tp:treatment-sec><!--Section generated to contain objects referenced in tp:taxon-treatment.--><fig id="F1" position="float" orientation="portrait"><label>Figures 1–9.</label><caption><p>Freshwater psammic Gastrotricha from Brazil. <bold>1</bold> <tp:taxon-name>Aspidiophorus cf. pleustonicus</tp:taxon-name>: ventral view <bold>2</bold> <tp:taxon-name>Ichthydium cf. chaetiferum</tp:taxon-name> <bold>3</bold> <tp:taxon-name>Chaetonotus acanthocephalus</tp:taxon-name>: dorsal view <bold>4</bold> <tp:taxon-name>Chaetonotus heideri</tp:taxon-name>: dorsal view <bold>5</bold> <tp:taxon-name>Chaetonotus heideri</tp:taxon-name>: close-up of the dorsal scales <bold>6</bold> <tp:taxon-name>Chaetonotus</tp:taxon-name> sp. ventral view <bold>7</bold> <tp:taxon-name>Chaetonotus cf. succinctus</tp:taxon-name>: lateral view <bold>8</bold> <tp:taxon-name>Chaetonotus cf. succinctus</tp:taxon-name>: dorsal view <bold>9</bold> <tp:taxon-name>Redudasys</tp:taxon-name> sp.: dorso-lateral view.</p></caption><graphic xmlns:xlink="http://www.w3.org/1999/xlink" xlink:href="ZooKeys-060-001-g001.jpg" position="float" orientation="portrait" xlink:type="simple"/></fig></tp:treatment-sec><ref-list><ref id="B7"><mixed-citation xmlns:xlink="http://www.w3.org/1999/xlink" xlink:type="simple"><person-group><name name-style="western"><surname>Emberton</surname><given-names>KC Jr.</given-names></name></person-group>(<year>1981</year>)<article-title> First record of Chaetonotus heideri (Gastrotricha: Chaetonotidae) in North America.</article-title><source>Ohio Journal of Science</source><volume>95</volume>:<fpage>95</fpage>-<lpage>96</lpage>.</mixed-citation></ref><ref id="B2"><mixed-citation xmlns:xlink="http://www.w3.org/1999/xlink" xlink:type="simple"><person-group><name name-style="western"><surname>Balsamo</surname><given-names>M</given-names></name></person-group>(<year>1990</year>)<article-title> Gastrotrichs from Lakes Bolsena, Chiusi and Montepulciano (central Italy), with the description of four new species.</article-title><source>Bollettino di Zoologia</source><volume>57</volume>:<fpage>165</fpage>-<lpage>178</lpage>.</mixed-citation></ref><ref id="B19"><mixed-citation xmlns:xlink="http://www.w3.org/1999/xlink" xlink:type="simple"><person-group><name name-style="western"><surname>Kisielewski</surname><given-names>J</given-names></name></person-group>(<year>1991</year>)<article-title> Inland-water Gastrotricha from Brazil.</article-title><source>Annales Zoologici</source><volume>43</volume>:<fpage>1</fpage>-<lpage>168</lpage>.</mixed-citation></ref><ref id="B21"><mixed-citation xmlns:xlink="http://www.w3.org/1999/xlink" xlink:type="simple"><person-group><name name-style="western"><surname>Nesteruk</surname><given-names>T</given-names></name></person-group>(<year>2004</year>)<article-title> Lake zonality influence on species diversity formation of Gastrotricha.</article-title><source>Acta Agrophysica</source><volume>4</volume>:<fpage>441</fpage>-<lpage>447</lpage>.</mixed-citation></ref><ref id="B9"><mixed-citation xmlns:xlink="http://www.w3.org/1999/xlink" xlink:type="simple"><person-group><name name-style="western"><surname>Grilli</surname><given-names>P</given-names></name><name name-style="western"><surname>d’Hondt</surname><given-names>JL</given-names></name><name name-style="western"><surname>Balsamo</surname><given-names>M</given-names></name></person-group>(<year>2008</year>) <article-title>Contribution à la connaissance des Gastrotriches dulcicoles du département de la Gironde</article-title>. <source>Bulletin de la Société Linnéenne de Bordeaux</source><volume>36</volume>: <fpage>171</fpage>–<lpage>179</lpage>.</mixed-citation></ref></ref-list></tp:taxon-treatment>
