# Supplementary material for: New data on freshwater psammic Gastrotricha from Brazil
Source: Zookeys. 2010 Oct 7;(60):1–12. doi: 10.3897/zookeys.60.495 (PMC3088348; doi:10.3897/zookeys.60.495)
Supplement: XML Treatment for Chaetonotus [file zookeys.60.495-treatment5.xml]

<!DOCTYPE tp:taxon-treatment
  PUBLIC "-//TaxonX//DTD Taxonomic Treatment Publishing DTD v0 20100105//EN" "tax-treatment-NSO.dtd">
<tp:taxon-treatment xmlns:tp="http://www.plazi.org/taxpub"><tp:treatment-meta><mixed-citation publication-type="journal"><person-group><name><surname>Garraffoni</surname><given-names>André R. S.</given-names></name><name><surname>Araujo</surname><given-names>Thiago Q.</given-names></name><name><surname>Lourenço</surname><given-names>Anete P.</given-names></name><name><surname>Balsamo</surname><given-names>Maria</given-names></name></person-group><article-title>New data on freshwater psammic Gastrotricha from Brazil</article-title><source>Zookeys</source><day>7</day><month>10</month><year>2010</year><volume>2010</volume><issue>60</issue><fpage>1</fpage><lpage>12</lpage><pub-id pub-id-type="doi">10.3897/zookeys.60.495</pub-id></mixed-citation></tp:treatment-meta><tp:nomenclature><tp:taxon-name>
                        <tp:taxon-name-part taxon-name-part-type="genus">Chaetonotus</tp:taxon-name-part>
                    </tp:taxon-name><tp:taxon-status xmlns:xlink="http://www.w3.org/1999/xlink" xlink:type="simple">sp.</tp:taxon-status><xref ref-type="fig" rid="F1">Fig. 6</xref><xref ref-type="table" rid="T5">Table 5</xref></tp:nomenclature><tp:treatment-sec sec-type="Material"><title>Material.</title><p>Gouveia: 3 specimens.</p></tp:treatment-sec><tp:treatment-sec sec-type="Description"><title>Description.</title><p>The description is based on an adult specimen 236.95 μm in total length. Head with three lobes and one pair of ciliary tufts. Pharynx 64.93 μm in length from the posterior edge of the mouth to the pharyngo-intestinal junction (PhIJ), at U27. Hypostomion as a weak transverse furrow. Three pairs of lateral parafurcal spines, the two posteriormost longer than the adhesives tube. Adhesive tubes very long and thin.</p><table-wrap id="T5" position="float" orientation="portrait"><label>Table 5.</label><caption><p>Morphometrical features of <tp:taxon-name>Chaetonotus</tp:taxon-name> sp. N= number of specimens measured.</p></caption><table><tbody><tr><th rowspan="1" colspan="1">Features</th><th rowspan="1" colspan="1">Range</th><th rowspan="1" colspan="1">N</th></tr><tr><td rowspan="1" colspan="1">Body length</td><td rowspan="1" colspan="1">150.76–236.95 µm</td><td rowspan="1" colspan="1">3</td></tr><tr><td rowspan="1" colspan="1">Length of adhesive tube</td><td rowspan="1" colspan="1">26.15–32.46 µm</td><td rowspan="1" colspan="1">3</td></tr><tr><td rowspan="1" colspan="1">Pharynx length</td><td rowspan="1" colspan="1">35.38–63 µm</td><td rowspan="1" colspan="1">3</td></tr><tr><td rowspan="1" colspan="1">Diameter of mouth ring</td><td rowspan="1" colspan="1">10–14 µm</td><td rowspan="1" colspan="1">3</td></tr><tr><td rowspan="1" colspan="1">Cephalion length</td><td rowspan="1" colspan="1">30.96 µm</td><td rowspan="1" colspan="1">3</td></tr><tr><td rowspan="1" colspan="1">Length of the egg</td><td rowspan="1" colspan="1">100 µm</td><td rowspan="1" colspan="1">3</td></tr><tr><td rowspan="1" colspan="1">Length of rearmost lateral spines</td><td rowspan="1" colspan="1">38.46–71.42 µm</td><td rowspan="1" colspan="1">3</td></tr></tbody></table></table-wrap></tp:treatment-sec><tp:treatment-sec sec-type="Remarks"><title>Remarks.</title><p>The genus <tp:taxon-name>Lepidochaetus</tp:taxon-name> was originally described by <xref ref-type="bibr" rid="B19">Kisielewski (1991)</xref> to group some <tp:taxon-name>Chaetonotus</tp:taxon-name> species characterized by numerous, rounded, unkeeled <!--PageBreak-->scales, provided with long and thin spines covering both the dorsal and the ventral body surfaces. However, here we follow <xref ref-type="bibr" rid="B4">Balsamo et al. (2009)</xref> who considered this taxon as a subgenus of <tp:taxon-name>Chaetonotus</tp:taxon-name>. Our specimens resemble <tp:taxon-name>Chaetonotus (Lepidochaetus) brasilianus</tp:taxon-name> (<xref ref-type="bibr" rid="B19">Kisielewski 1991</xref>), due a similar scale shape and distribution, and rearmost lateral spines arranged in three pairs, which gradually grow in length in a caudal direction. However, they can be distinguished from the previously described species by the absence of cuticular rods and the neck sensorial bristles.</p></tp:treatment-sec><tp:treatment-sec sec-type="Distribution"><title>Distribution.</title><p>Brazil: Diamantina, Gouveia (Minas Gerais State).</p></tp:treatment-sec><tp:treatment-sec><!--Section generated to contain objects referenced in tp:taxon-treatment.--><fig id="F1" position="float" orientation="portrait"><label>Figures 1–9.</label><caption><p>Freshwater psammic Gastrotricha from Brazil. <bold>1</bold> <tp:taxon-name>Aspidiophorus cf. pleustonicus</tp:taxon-name>: ventral view <bold>2</bold> <tp:taxon-name>Ichthydium cf. chaetiferum</tp:taxon-name> <bold>3</bold> <tp:taxon-name>Chaetonotus acanthocephalus</tp:taxon-name>: dorsal view <bold>4</bold> <tp:taxon-name>Chaetonotus heideri</tp:taxon-name>: dorsal view <bold>5</bold> <tp:taxon-name>Chaetonotus heideri</tp:taxon-name>: close-up of the dorsal scales <bold>6</bold> <tp:taxon-name>Chaetonotus</tp:taxon-name> sp. ventral view <bold>7</bold> <tp:taxon-name>Chaetonotus cf. succinctus</tp:taxon-name>: lateral view <bold>8</bold> <tp:taxon-name>Chaetonotus cf. succinctus</tp:taxon-name>: dorsal view <bold>9</bold> <tp:taxon-name>Redudasys</tp:taxon-name> sp.: dorso-lateral view.</p></caption><graphic xmlns:xlink="http://www.w3.org/1999/xlink" xlink:href="ZooKeys-060-001-g001.jpg" position="float" orientation="portrait" xlink:type="simple"/></fig></tp:treatment-sec><ref-list><ref id="B19"><mixed-citation xmlns:xlink="http://www.w3.org/1999/xlink" xlink:type="simple"><person-group><name name-style="western"><surname>Kisielewski</surname><given-names>J</given-names></name></person-group>(<year>1991</year>)<article-title> Inland-water Gastrotricha from Brazil.</article-title><source>Annales Zoologici</source><volume>43</volume>:<fpage>1</fpage>-<lpage>168</lpage>.</mixed-citation></ref><ref id="B4"><mixed-citation xmlns:xlink="http://www.w3.org/1999/xlink" xlink:type="simple"><person-group><name name-style="western"><surname>Balsamo</surname><given-names>M</given-names></name><name name-style="western"><surname>d’Hondt</surname><given-names>JL</given-names></name><name name-style="western"><surname>Pierboni</surname><given-names>L</given-names></name><name name-style="western"><surname>Grilli</surname><given-names>P</given-names></name></person-group>(<year>2009</year>) <article-title>Taxonomic and nomenclatural notes on freshwater Gastrotricha</article-title>. <source>Zootaxa</source><volume>2158</volume>: <fpage>1</fpage>–<lpage>19</lpage>.</mixed-citation></ref></ref-list></tp:taxon-treatment>
