# Supplementary material for: New data on freshwater psammic Gastrotricha from Brazil
Source: Zookeys. 2010 Oct 7;(60):1–12. doi: 10.3897/zookeys.60.495 (PMC3088348; doi:10.3897/zookeys.60.495)
Supplement: XML Treatment for Chaetonotus (Zonocheta) succinctus [file zookeys.60.495-treatment6.xml]

<!DOCTYPE tp:taxon-treatment
  PUBLIC "-//TaxonX//DTD Taxonomic Treatment Publishing DTD v0 20100105//EN" "tax-treatment-NSO.dtd">
<tp:taxon-treatment xmlns:tp="http://www.plazi.org/taxpub"><tp:treatment-meta><mixed-citation publication-type="journal"><person-group><name><surname>Garraffoni</surname><given-names>André R. S.</given-names></name><name><surname>Araujo</surname><given-names>Thiago Q.</given-names></name><name><surname>Lourenço</surname><given-names>Anete P.</given-names></name><name><surname>Balsamo</surname><given-names>Maria</given-names></name></person-group><article-title>New data on freshwater psammic Gastrotricha from Brazil</article-title><source>Zookeys</source><day>7</day><month>10</month><year>2010</year><volume>2010</volume><issue>60</issue><fpage>1</fpage><lpage>12</lpage><pub-id pub-id-type="doi">10.3897/zookeys.60.495</pub-id></mixed-citation></tp:treatment-meta><tp:nomenclature><tp:taxon-name>
                        <tp:taxon-name-part taxon-name-part-type="genus">Chaetonotus</tp:taxon-name-part>
                        (<tp:taxon-name-part taxon-name-part-type="subgenus">Zonocheta</tp:taxon-name-part>)
                        <tp:taxon-name-part taxon-name-part-type="species">succinctus</tp:taxon-name-part>
                    </tp:taxon-name><tp:taxon-authority>Voigt, 1902</tp:taxon-authority><tp:taxon-status xmlns:xlink="http://www.w3.org/1999/xlink" xlink:type="simple">cf.</tp:taxon-status><xref ref-type="fig" rid="F1">Figs 7–8</xref><xref ref-type="table" rid="T6">Table 6</xref><tp:nomenclature-citation-list><tp:nomenclature-citation><tp:taxon-name>Chaetonotus succinctus</tp:taxon-name><comment> - <xref ref-type="bibr" rid="B1">Anderson and Robbins (1980: 226)</xref>; <xref ref-type="bibr" rid="B19">Kisielewski (1991, 60)</xref>; <xref ref-type="bibr" rid="B11">Hummon (2007: 6)</xref>; <xref ref-type="bibr" rid="B27">Weiss (2001: 313)</xref>; <xref ref-type="bibr" rid="B4">Balsamo et al. (2009: 13, Appendix 1)</xref>.</comment></tp:nomenclature-citation></tp:nomenclature-citation-list></tp:nomenclature><tp:treatment-sec sec-type="Material"><title>Material.</title><p>Cabral Mountains:1 specimen; Gouveia:1 specimen; Preto River: 1 specimen.</p></tp:treatment-sec><tp:treatment-sec sec-type="Description"><title>Description.</title><p>The description is based on an adult specimen 201.38 μm in total length. Head with five lobes and two pairs of ciliary tufts. Pharynx 55.48 μm in length from the posterior edge of the mouth to the pharyngo-intestinal junction, lying at U27. On the middle trunk region, a transverse band of five long dorsal spines, all terminally bifurcated, and of equal length (77.6 μm) and thickness. Paired spines at the furca base, not extending beyond the adhesive tube end.</p><table-wrap id="T6" position="float" orientation="portrait"><label>Table 6.</label><caption><p>Morphometrical features of <tp:taxon-name>Chaetonotus cf. succinctus</tp:taxon-name>. N= number of specimens measured.</p></caption><table><tbody><tr><th rowspan="1" colspan="1">Features</th><th rowspan="1" colspan="1">Range </th><th rowspan="1" colspan="1">N</th></tr><tr><td rowspan="1" colspan="1">Body length</td><td rowspan="1" colspan="1">165.27–201.38 µm</td><td rowspan="1" colspan="1">2</td></tr><tr><td rowspan="1" colspan="1">Length of adhesive tube</td><td rowspan="1" colspan="1">41.6–43.05 µm</td><td rowspan="1" colspan="1">2</td></tr><tr><td rowspan="1" colspan="1">Pharynx length</td><td rowspan="1" colspan="1">54.1–55.55 µm</td><td rowspan="1" colspan="1">2</td></tr><tr><td rowspan="1" colspan="1">Diameter of mouth ring</td><td rowspan="1" colspan="1">4.13–6.89 µm</td><td rowspan="1" colspan="1">2</td></tr><tr><td rowspan="1" colspan="1">Length of trunk “band” spines</td><td rowspan="1" colspan="1">71.42–72.6 µm</td><td rowspan="1" colspan="1">2</td></tr></tbody></table></table-wrap></tp:treatment-sec><tp:treatment-sec sec-type="Distribution"><title>Distribution.</title><p>Brazil: Diamantina, Cabral Mountains (Minas Gerais State), Belém (Pará State); Poland; Romania; England; Italy; Germany; South Korea.</p><p>Remarks. Within the subgenus <tp:taxon-name>Zonochaeta</tp:taxon-name>, four species (<tp:taxon-name>Chaetonotus bisacer</tp:taxon-name>, <tp:taxon-name>Chaetonotus cestacanthus</tp:taxon-name>, <tp:taxon-name>Chaetonotus dracunculus</tp:taxon-name>, <tp:taxon-name>Chaetonotus succinctus</tp:taxon-name>)are characterized by the presence of a series of long dorsal spines with concave apices (<xref ref-type="bibr" rid="B2">Balsamo 1990</xref>, 1999). In Brazil, only <tp:taxon-name>Chaetonotus succinctus</tp:taxon-name> and <tp:taxon-name>Chaetonotus bisacer</tp:taxon-name> were previously identified(<xref ref-type="bibr" rid="B19">Kisielewski 1991</xref>), and the main difference between the two species is the presence of a pair of long spines at the furca base, which extend beyond the adhesive tube tip.</p><!--PageBreak--></tp:treatment-sec><tp:treatment-sec><!--Section generated to contain objects referenced in tp:taxon-treatment.--><fig id="F1" position="float" orientation="portrait"><label>Figures 1–9.</label><caption><p>Freshwater psammic Gastrotricha from Brazil. <bold>1</bold> <tp:taxon-name>Aspidiophorus cf. pleustonicus</tp:taxon-name>: ventral view <bold>2</bold> <tp:taxon-name>Ichthydium cf. chaetiferum</tp:taxon-name> <bold>3</bold> <tp:taxon-name>Chaetonotus acanthocephalus</tp:taxon-name>: dorsal view <bold>4</bold> <tp:taxon-name>Chaetonotus heideri</tp:taxon-name>: dorsal view <bold>5</bold> <tp:taxon-name>Chaetonotus heideri</tp:taxon-name>: close-up of the dorsal scales <bold>6</bold> <tp:taxon-name>Chaetonotus</tp:taxon-name> sp. ventral view <bold>7</bold> <tp:taxon-name>Chaetonotus cf. succinctus</tp:taxon-name>: lateral view <bold>8</bold> <tp:taxon-name>Chaetonotus cf. succinctus</tp:taxon-name>: dorsal view <bold>9</bold> <tp:taxon-name>Redudasys</tp:taxon-name> sp.: dorso-lateral view.</p></caption><graphic xmlns:xlink="http://www.w3.org/1999/xlink" xlink:href="ZooKeys-060-001-g001.jpg" position="float" orientation="portrait" xlink:type="simple"/></fig></tp:treatment-sec><ref-list><ref id="B1"><mixed-citation xmlns:xlink="http://www.w3.org/1999/xlink" xlink:type="simple"><person-group><name name-style="western"><surname>Anderson</surname><given-names>MT</given-names></name><name name-style="western"><surname>Robbins</surname><given-names>CE</given-names></name></person-group>(<year>1980</year>)<article-title> A new species of gastrotrich from Illinois.</article-title><source>Transactions of the American Microscopical Society</source><volume>99</volume>:<fpage>225</fpage>-<lpage>227</lpage>.</mixed-citation></ref><ref id="B19"><mixed-citation xmlns:xlink="http://www.w3.org/1999/xlink" xlink:type="simple"><person-group><name name-style="western"><surname>Kisielewski</surname><given-names>J</given-names></name></person-group>(<year>1991</year>)<article-title> Inland-water Gastrotricha from Brazil.</article-title><source>Annales Zoologici</source><volume>43</volume>:<fpage>1</fpage>-<lpage>168</lpage>.</mixed-citation></ref><ref id="B11"><mixed-citation xmlns:xlink="http://www.w3.org/1999/xlink" xlink:type="simple"><person-group><name name-style="western"><surname>Hummon</surname><given-names>WD</given-names></name></person-group>(<year>2007</year>) <source>Synopsis of the described Chaetonotida of the world</source>. <ext-link ext-link-type="uri" xlink:href="http://hummo-nas.biosci.ohiou.edu/" xlink:type="simple">http://hummo-nas.biosci.ohiou.edu/</ext-link> [accessed 25.VI.2010]</mixed-citation></ref><ref id="B27"><mixed-citation xmlns:xlink="http://www.w3.org/1999/xlink" xlink:type="simple"><person-group><name name-style="western"><surname>Weiss</surname><given-names>M</given-names></name></person-group>(<year>2001</year>)<article-title> Widespread hermaphroditism in freshwater gastrotrichs.</article-title><source>Invertebrate Biology</source><volume>120</volume>:<fpage>308</fpage>-<lpage>431</lpage>.</mixed-citation></ref><ref id="B4"><mixed-citation xmlns:xlink="http://www.w3.org/1999/xlink" xlink:type="simple"><person-group><name name-style="western"><surname>Balsamo</surname><given-names>M</given-names></name><name name-style="western"><surname>d’Hondt</surname><given-names>JL</given-names></name><name name-style="western"><surname>Pierboni</surname><given-names>L</given-names></name><name name-style="western"><surname>Grilli</surname><given-names>P</given-names></name></person-group>(<year>2009</year>) <article-title>Taxonomic and nomenclatural notes on freshwater Gastrotricha</article-title>. <source>Zootaxa</source><volume>2158</volume>: <fpage>1</fpage>–<lpage>19</lpage>.</mixed-citation></ref><ref id="B2"><mixed-citation xmlns:xlink="http://www.w3.org/1999/xlink" xlink:type="simple"><person-group><name name-style="western"><surname>Balsamo</surname><given-names>M</given-names></name></person-group>(<year>1990</year>)<article-title> Gastrotrichs from Lakes Bolsena, Chiusi and Montepulciano (central Italy), with the description of four new species.</article-title><source>Bollettino di Zoologia</source><volume>57</volume>:<fpage>165</fpage>-<lpage>178</lpage>.</mixed-citation></ref></ref-list></tp:taxon-treatment>
